# Supplementary material for: Achieving a Near-Infrared Absorption by A−DA’D−A Type Isoindigo-Based Small Molecular Acceptors for Organic Photovoltaics
Source: Molecules. 2025 Jan 16;30(2):344. doi: 10.3390/molecules30020344 (PMC11767318; doi:10.3390/molecules30020344)
Supplement: Supplementary file 1 [file molecules-30-00344-s001.zip]

Archive with 1 entries (1 files):
- molecules-3392278-supplementary.pdf
